# Supplementary material for: Does Vancomycin as the First-Choice Therapy for Antibiotic Prophylaxis Increase the Risk of Surgical Site Infections Following Spine Surgery?
Source: Antibiotics (Basel). 2025 Oct 5;14(10):996. doi: 10.3390/antibiotics14100996 (PMC12561592; doi:10.3390/antibiotics14100996)
Supplement: Supplementary file 1 [file antibiotics-14-00996-s001.zip]

Archive with 1 entries (1 files):
- antibiotics-3869496-supplementary.pdf
